# Supplementary material for: Standing at the Gateway to Europe - The Genetic Structure of Western Balkan Populations Based on Autosomal and Haploid Markers
Source: PLoS One. 2014 Aug 22;9(8):e105090. doi: 10.1371/journal.pone.0105090 (PMC4141785; doi:10.1371/journal.pone.0105090)
Supplement: Table S1 — Sample of populations used for autosomal analyses. (XLS) [file pone.0105090.s022.xls]

## Sheet: Sheet1
Supplementary Table S1. Sample of populations used for autosomal analyses
Populations	Sample for autosomal analysis					Abbrevations for PCA
	ADMIXTURE	PCA/FSTs	TreeMix	SplitsTree	IBD-analysis
AFRICA	51	12	19	12	0
Ethiopians [1]	19	0	19	0	0
Yorubas [2]	20	0	0	0	0
Egyptians [1]	12	12	0	12	0	Egy
CENTRAL ASIA	15	15		0	0
Uzbeks [1]	15	15	0	0	0	Uzb
MIDDLE EAST	111	74	19	74	75
Saudis [1]	20	20	0	20	15	Sdi
Syrians [1]	16	16	0	16	15	Syr
Iranians [1]	19	19	0	19	15	Irn
Turks [1]	19	19	19	19	15	Tur
Palestinians [2]	37	0	0	0	15
EUROPE	385	385	297	333	90
South Europe	114	114	62	86	0
Cypriots [1]	12	12	0	12	0	Cyp
Spaniards [1]	12	12	0	12	0	Spa
North Italians [2]	12	12	12	12	0	ItN
Tuscans [2]	7	7	7	7	0	Tus
Italians from Abruzzo [3]	11	11	11	11	0
Italians from Sicily [3]	13	13	13	13	0
Sardinians [2]	28	28	0	0	0	Srd
Greeks [3]	19	19	19	19	0
East Europe	82	82	70	82	0
Belarusians [1]	16	16	16	16	0	Bel
Ukrainians [4]	20	20	20	20	0	Ukr
Northwestern Russians [2]	25	25	25	25	0	Rus
Poles [3]	9	9	9	9	0
Gagauzes	12	12	0	12	0	Gag
Eastern Balkan	29	29	29	29	0
Romanians [1]	16	16	16	16	0	Rom
Bulgarians [4]	13	13	13	13	0	Bul
Western Balkan	90	90	90	90	90
Kosovars [5]	9	9	9	9	9	Ksv
Macedonians [5]	14	14	14	14	14	Mac
Montenegrins [5]	14	14	14	14	14	Mnt
Serbians [5]	14	14	14	14	14	Ser
Bosniacs [5]	15	15	15	15	15	Bos
Bosnian Serbs [5]	4	4	4	4	4	Ser
Bosnian Croats [3]	7	7	7	7	7	Cro
Croatians [3]	13	13	13	13	13	Cro
Central Europe	19	19	19	19	0
Hungarians [1]	19	19	19	19	0	Hun
West Europe	51	51	27	27	0
French [2]	27	27	27	27	0	Fra
French Basques [2]	24	24	0	0	0	Bsq
CAUCASUS	55	55	16	55	0
Georgians [1]	20	20	0	20	0	Mgr
Armenians [1]	19	19	0	19	0	Arm
Armenians [4]	16	16	16	16	0	Arm
SOUTH ASIA	97	0	0	0	0
Burusho [2]	25	0	0	0	0
Brahui [2]	25	0	0	0	0
Makranis [2]	25	0	0	0	0
Pathans [2]	22	0	0	0	0
EAST ASIA	71	0	0	0	0
Han [2]	44	0	0	0	0
Japanese [2]	27	0	0	0	0
Grand total	785	541	351	474	165
[1] Behar DM, Yunusbayev B, Metspalu M, Metspalu E, Rosset S, et al. (2010) The genome-wide structure of the Jewish people. Nature 466: 238–242
[2] Li JZ, Absher DM, Tang H, Southwick AM, Casto AM, et al. (2008) Worldwide human relationships inferred from genome-wide patterns of variation. Science 319: 1100–1104
[3] Behar DM, Metspalu M, Baran Y, Kopelman NM, Yunusbayev B, et al (in press) No evidence from genome-wide data of a Khazar origin for the Ashkenazi Jews. Hum.Biol.
[4]Yunusbayev B, Metspalu M, Järve M, Kutuev I, Rootsi S, et al. (2012) The Caucasus as an asymmetric semipermeable barrier to ancient human migrations. Molecular biology and evolution 29: 359–365
[5] this study
