# Supplementary material for: Standing at the Gateway to Europe - The Genetic Structure of Western Balkan Populations Based on Autosomal and Haploid Markers
Source: PLoS One. 2014 Aug 22;9(8):e105090. doi: 10.1371/journal.pone.0105090 (PMC4141785; doi:10.1371/journal.pone.0105090)
Supplement: Table S4 — Average number of IBD segment per pair of individuals. (XLSX) [file pone.0105090.s025.xlsx]

## Sheet: Sheet1
Supplementary Table S4. Average number of IBD segment per pair of individuals
				Middle Eastern populations
a)				Saudis	Iranians	Syrians	Turks	Palestinians	Average
			n	15	15	15	15	15
	Western Balkan Muslim	Bosniacs	15	0.911111	1.68	1.48889	2.44444	1.19111	1.54311
		Kosovars	9	1.18519	1.64444	1.6	2.44444	1.37778	1.65037
	Western Balkan non-Muslim	Bosnian Croats and Serbs	11	0.96	1.88	1.57	2.64	1.41	1.692
		Macedonians	14	0.942857	1.71905	1.4619	2.2381	1.04762	1.4819
		Montenegrins	14	0.819048	1.6	1.5619	2.37143	1.14762	1.5
		Serbians	14	0.9	1.8381	1.67143	2.44762	1.21905	1.61524
		Croatians	13	0.866667	1.88718	1.68205	2.70256	1.15897	1.65949
				Western Balkan (non-Muslim) populations
b)				Bosnian Croats and Serbs	Croatians	Macedonians	Serbians	Montenegrins	Average
			n	11	13	14	14	14
		Bosniacs	15	7.24848	6.21026	5.59048	6.49	6.98095	6.50403
		Kosovars	9	6.15152	5.69231	7	7.48413	10.5556	7.3767
		Note	n - sample number
			segments longer than 1 cM are taken into calculation
