# Supplementary material for: Standing at the Gateway to Europe - The Genetic Structure of Western Balkan Populations Based on Autosomal and Haploid Markers
Source: PLoS One. 2014 Aug 22;9(8):e105090. doi: 10.1371/journal.pone.0105090 (PMC4141785; doi:10.1371/journal.pone.0105090)
Supplement: Table S6 — Y chromosome variation in Western Balkan populations. (XLSX) [file pone.0105090.s027.xlsx]

## Sheet: Sheet1
Supplementary Table S6. Y chromosome variation in Western Balkan populations1
Populations	N12	N23	N34	Total N	E-M35	E-M78	E-V13	E-M123	G-M201	I-M253	I2*/M438	I2a/M423	I2/M359	I2/M223	J1*/M267	J2/M410	J2/M67	J2/M92	J2/DYS445=6	J2/M102	J2/M241	N/M214	R1/M17	R/M269	K, T/M70, Q/M74
Bosniacs*	84	0	9	93	0	0	0.129	0	0.032	0.054	0	0.43	0.021	0	0.021	0.021	0.043	0.011	0	0.011	0.021	0	0.172	0.032	0
Bosnian Serbs*	81	0	14	95	0.021	0	0.2	0	0.021	0.021	0.021	0.368	0	0.011	0.011	0	0	0	0.021	0.031	0.021	0.052	0.147	0.052	0
Bosnian Croats*	90	0	29	119	0	0	0.109	0	0.008	0	0.017	0.698	0	0	0	0	0	0	0.008	0.008	0	0	0.118	0.025	0.017
Croatians	118	0	3	121	0	0	0.082	0.008	0.041	0.083	0	0.306	0.008	0.008	0	0	0.008	0	0.008	0.025	0.017	0.017	0.29	0.099	0
Kosovo Albanians	55	0	6	61	0	0.016	0.279	0	0.016	0.033	0	0.131	0	0.049	0.033	0	0.033	0.016	0	0.016	0.131	0	0.082	0.164	0
Serbians and Montenegrins	0	113	18	131	0	0	0.214	0	0	0.053	0.015	0.298	0	0	0.008	0	0	0.023	0	0.053	0.008	0.008	0	0.099	0.076
Macedonians and Albanians from Macedonia	64	0	6	70	0	0.014	0.314	0.029	0.029	0.043	0.029	0.086	0	0	0.071	0.014	0.014	0.029	0	0.014	0.129	0	0.014	0.171	0
Sample size	492	113	85	690
1references for published data are as in main text
2data from Battaglia et al. (2009)[36]
3data from Pericic et al. (2005) [22]
4data from this study
*Ethnic groups of Bosnia and Herzegovina
