# Supplementary material for: Standing at the Gateway to Europe - The Genetic Structure of Western Balkan Populations Based on Autosomal and Haploid Markers
Source: PLoS One. 2014 Aug 22;9(8):e105090. doi: 10.1371/journal.pone.0105090 (PMC4141785; doi:10.1371/journal.pone.0105090)
Supplement: Table S7 — MtDNA gene and nucleotide diversity of analyzed Western Balkan populations. (XLSX) [file pone.0105090.s028.xlsx]

## Sheet: Sheet1
Supplementary Table S7. MtDNA gene and nucleotide diversity of analyzed Western Balkan populations
Population	Gene diversity	Nucleotide diversity
Bosniacs *	1,0000 +/- 0,0202	0,011936+/- 0,006917
Croatians	1,0000 +/- 0,0171	0,013930 +/- 0,007872
Macedonians	1,0000 +/- 0,0137	0,013113 +/- 0,007403
Bosnian Croats*	0,9947 +/- 0,0178	0,014310 +/- 0,008040
Montenegrins	0,9935 +/- 0,0210	0,015534 +/- 0,008707
Herzegovinian Croats*	0,9905 +/- 0,0178	0,012037 +/- 0,006882
Serbians	0,9714+/- 0,0258	0,014172 +/- 0,007950
Bosnian Serbs*	0,9532 +/- 0,0305	0,011013 +/- 0,006404
Kosovars	0,9346 +/- 0,0409	0,011269 +/- 0,006554
*Ethnic groups of Bosnia and Herzegovina
