# Supplementary material for: Standing at the Gateway to Europe - The Genetic Structure of Western Balkan Populations Based on Autosomal and Haploid Markers
Source: PLoS One. 2014 Aug 22;9(8):e105090. doi: 10.1371/journal.pone.0105090 (PMC4141785; doi:10.1371/journal.pone.0105090)
Supplement: Table S8 — Fst-distances of mtDNA HVS1 variation between Western Balkan populations. (XLSX) [file pone.0105090.s029.xlsx]

## Sheet: Sheet1
Supplementary Table S8. Fst distances of mtDNA HVS1 variation between Western Balkan populations
Population1	Pairwise difference
	BOS	SERB	MAC	CRO	BOS.CR	HERZ.CR	BOS.SRB	MN	KOS
BOS	0
SERB	-0.01007	0
MAC	0.00497	-0.0154	0
CRO	-0.00934	-0.01277	-0.01157	0
BOS.CR	-0.00682	-0.0107	0.01305	-0.0089	0
HERZ.CR	-0.00459	-0.00403	-0.01411	0.00344	0.00694	0
BOS.SRB	-0.0014	-0.01192	0.01022	-0.00434	0.01433	0.03118	0
MN	0.00922	0.00761	0.00911	0.01654	0.02758	-0.00647	0.02656	0
KOS	0.00419	0.01165	0.01743	0.01393	0.02077	0.04085	0.00249	0.04384	0
1abbreviations are as in Supplementary Table S2
