# Supplementary material for: Standing at the Gateway to Europe - The Genetic Structure of Western Balkan Populations Based on Autosomal and Haploid Markers
Source: PLoS One. 2014 Aug 22;9(8):e105090. doi: 10.1371/journal.pone.0105090 (PMC4141785; doi:10.1371/journal.pone.0105090)
Supplement: Table S9 — Results of AMOVA and Mantel test based on mtDNA HVS-1 haplotype or haplogroup frequencies. (XLSX) [file pone.0105090.s030.xlsx]

## Sheet: Sheet1
Supplementary Table S9. Results of AMOVA and Mantel test based on mtDNA HVS-1 haplotype or haplogroup frequencies.
AMOVA (HVS-1 haplotype frequencies)	Variance (%)	FST1	FSC2	FCT3
Geography /language (sublevel)
Among groups	0,13			0,44
Among populations within the groups	0,41		0,19
Within population	99,45	0,15
Religion
Among groups	0,34			0,19
Among populations within the groups	0,29		0,30
Within population	99,38	0,16
1FST-Variance within populations;
2FSC-variance among populations within groups;
3FCT-variance among groups (p-values);
