# Supplementary material for: Standing at the Gateway to Europe - The Genetic Structure of Western Balkan Populations Based on Autosomal and Haploid Markers
Source: PLoS One. 2014 Aug 22;9(8):e105090. doi: 10.1371/journal.pone.0105090 (PMC4141785; doi:10.1371/journal.pone.0105090)
Supplement: Table S10 — Estimated coalescense time for the most frequent mtDNA haplogroups in studied Western Balkan populations. (XLSX) [file pone.0105090.s031.xlsx]

## Sheet: Sheet1
Supplementary Table S10. Estimated coalescense time for the most frequent mtDNA haplogroups in studied Western Balkan populations
Haplogroup	YBP1	SD
H1	27600	+/- 9400
H3	20200	+/- 10100
H5	17700	+/-15300
H11	15100	+/-8700
K1a	12100	+/- 8600
U4	22 700	+/- 13600
U5a	35300	+/-15100
U5b	40400	+/- 16500
J1c	21500	+/-9300
T1	16100	+/-8100
T2	24200	+/-11400
V1	20200	+/-8700
W	20200	+/-9500
1years before present - YBP
